# Supplementary material for: Comparative transcriptome analyses on terpenoids metabolism in field- and mountain-cultivated ginseng roots
Source: BMC Plant Biol. 2019 Feb 19;19:82. doi: 10.1186/s12870-019-1682-5 (PMC6381674; doi:10.1186/s12870-019-1682-5)
Supplement: Supplementary file 5 — Table S6. Distribution of annotated transcription factors in TF family. (XLS 31 kb) [file 12870_2019_1682_MOESM5_ESM.xls]

## Sheet: Table S5
Table S6. Distribution of annotated transcription factors in TF family
TF family	Numbers of TFs
AP2/ERF	331
MYB	239
bHLH	231
MYB_related	224
NAC	188
HB	181
GRAS	158
bZIP	148
C2C2	146
B3 superfamily	138
WRKY	137
FAR1	130
LBD (AS2/LOB)	80
C3H	74
TCP	59
ARF	56
MADS	53
HSF	51
MIKC	51
SBP	51
C2H2	44
HD-ZIP	39
GRF	35
DBB	30
E2F/DP	26
ZF-HD	24
GeBP	23
Nin-like	22
BBR-BPC	21
NF-Y	21
BES1	20
CO-like	19
CAMTA	14
CPP	14
SRS	12
EIL	11
LSD	11
TALE	9
HB-PHD	4
LFY	3
Whirly	3
NF-X1	2
NZZ/SPL	1
